# Supplementary material for: A junctophilin-caveolin interaction enables efficient coupling between ryanodine receptors and BKCa channels in the Ca2+ microdomain of vascular smooth muscle
Source: J Biol Chem. 2019 Jul 15;294(35):13093–105. doi: 10.1074/jbc.RA119.008342 (PMC6721949; doi:10.1074/jbc.RA119.008342)
Supplement: Supporting Information [file supp_RA119.008342_144178_2_supp_358990_p37cvb.xlsx]

## Sheet: Raw
	WT	WT_Nega	cavKO	cavKO_Nega
Average	12.9319	-0.33714	4.16612	-1.64314
SEM	1.49115	0.86669	1.16219	2.39349
	13.8724	-0.298742	7.11894	4.27039
	12.4715	-1.59239	17.8267	2.97013
	22.9679	2.31719	24.0941	5.72032
	26.3631	0.96942	9.94176	9.43363
	-9.92869	2.1617	6.37906	8.35356
	-13.5554	5.80527	-2.35952	9.0851
	8.82783	5.20499	13.5899	11.1882
	9.72749	5.42069	12.796	1.3339
	1.23435	-4.7735	26.5035	-5.58978
	14.708	-4.40083	5.86579	-23.8865
	14.0137	-2.7713	13.7895	-22.7143
	8.58204	1.97251	15.9477	-21.6521
	18.844	4.88291	11.0763	-18.9838
	19.8601	0.753357	17.8528	3.25745
	13.3104	-7.93415	8.45224	-7.74987
	20.7399	-3.3675	14.1276	5.71194
	16.5947	-1.34478	10.2279	-18.4639
	13.9495	3.80132	-1.44409	7.88889
	8.08784	-3.25578	2.5412	4.3086
	20.7773	4.21819	1.13451	-6.43214
	21.0283	5.26292	1.51081	6.5188
	13.8335	1.26458	2.23054	-4.53975
	12.7437	-0.122076	11.4828	-11.9854
	15.0765	-2.7547	-15.8924	2.11141
	18.5342	-10.2875	1.897	18.7667
	11.4792	-3.35742	2.7293
	13.6226	-3.53084	-5.7223
	4.70559	1.39945	2.04086
	10.9669	-8.90582	-2.04956
	17.4514	-1.57784	-3.28723
	23.6963	-7.67845	9.9152
	24.7798	1.55455	8.08319
	16.7174	13.3756	-3.12828
	24.7416	5.17923	5.16651
	0.417915	3.64129	5.87307
	-2.99747	-9.32485	6.08683
	10.2332	-6.96654	-0.759499
		9.43246	2.2911
		-6.59348	-5.04786
		0.914986	7.9058
		-15.0068	2.97426
		-4.04137	-4.30293
		8.80182	-9.05652
		3.08048	-3.24268
		11.9636	-9.77952
		-2.22288	-10.6709
		8.74273	10.707
		-12.5399	12.4048
		-8.21883	9.21839
		-2.51911	3.81056
		6.07177	12.5191
			-16.4787
			-14.4158
			-12.1921
			-1.06222
			7.61387
			11.4534
			11.5191
			-12.1667
			0.903703
			2.30914
			8.21639
			3.95833
			15.6036

## Sheet: ANOVA table
	The ANOVA table	SS (sum of squares)	DF (degrees of freedom)	MS (Mean square)	F ratio	0.5% F ratio	p value
	Main Effect 1 (WT, Cav1-/-)	1122.18	1	1122.18	14.1083	3.89577	0.000235574
	Main Effect 2 (YFP-JP2, YFP)	4026.53	1	4026.53	50.6226	3.89577	2.8487e-11
	Interaction	615.604	1	615.604	7.73955	3.89577	0.00600218
	Error (within)	13760.4	173	79.5401
	Total	19524.8	176
